# Supplementary material for: Variation in NAT2 acetylation phenotypes is associated with differences in food-producing subsistence modes and ecoregions in Africa
Source: BMC Evol Biol. 2015 Dec 1;15:263. doi: 10.1186/s12862-015-0543-6 (PMC4665893; doi:10.1186/s12862-015-0543-6)
Supplement: Additional file 4: Table S1. — NAT2 coding-exon SNPs and haplotypes observed in all sequenced African population samples. (XLSX 32 kb) [file 12862_2015_543_MOESM4_ESM.xlsx]

## Sheet: Table S1
Table S1. NAT2 coding-exon SNPs and haplotypes observed in all sequenced African population samples.
Variant ID (from Ensembl, accessed 25 Nov. 2014)			rs200893121	rs72466456	rs45477599	rs149283608	rs1801279	rs1041983		rs1801280	rs45532639	rs146405047	rs12720065	rs139351995	rs1799929	rs369500066	rs79050330	rs144176822		rs1799930	rs45618543	rs56387565		rs138707146			rs45518335	rs55700793	rs1208		rs56393504	rs1799931
Amino acid change			I3V	I10T	L24I	N41Y	R64Q	none	T103I	I114T	none	none	L135V	I158L	none	K173R	T193M	none	R197Stop	R197Q	E203D	Y208H	T211T	P213L	T214I	F23C	P228L	K256E	K268R	I270T	V280M	G286E	Population1
SNP position			7 6	29 6	70	121 7	191	282	308	341	345	354 6	403	472 4	481	518	578	579 6	589 4,5	590	609	622	633	638	641 4	665	683	766	803	809 4	838	857
Reference sequence			A	T	T	A	G	C	C	T	C	T	C	A	C	A	C	G	C	G	G	T	G	C	C	T	C	A	A	T	G	G
Haplotype	Acetylation activity2																																EGY	MAN	FBan	FTin	FAde	YRI	YOR	YRB	YO	IBO	HAU	Kane	DAZ	FBon	FU	KN	MD
NAT2*4	fast		.	.	.	.	.	.	.	.	.	.	.	.	.	.	.	.	.	.	.	.	.	.	.	.	.	.	.	.	.	.	4	18	2	4	6	21	2	5	2	1	9	3	7	8	0	6	2
NAT2*12A	fast		.	.	.	.	.	.	.	.	.	.	.	.	.	.	.	.	.	.	.	.	.	.	.	.	.	.	G	.	.	.	0	25	6	5	0	16	4	10	5	1	1	6	11	4	1	5	0
NAT2*12B	fast		.	.	.	.	.	T	.	.	.	.	.	.	.	.	.	.	.	.	.	.	.	.	.	.	.	.	G	.	.	.	0	0	0	0	0	0	0	0	0	1	0	0	0	0	0	0	0
NAT2*13A	fast		.	.	.	.	.	T	.	.	.	.	.	.	.	.	.	.	.	.	.	.	.	.	.	.	.	.	.	.	.	.	1	10	11	10	8	24	14	1	5	6	1	2	2	7	2	1	0
NAT2*5A	slow		.	.	.	.	.	.	.	C	.	.	.	.	T	.	.	.	.	.	.	.	.	.	.	.	.	.	.	.	.	.	0	2	0	1	0	0	0	0	2	0	0	3	0	1	0	0	0
NAT2*5B	slow		.	.	.	.	.	.	.	C	.	.	.	.	T	.	.	.	.	.	.	.	.	.	.	.	.	.	G	.	.	.	11	64	39	46	44	29	8	4	0	13	7	41	28	48	13	5	13
NAT2*5C	slow		.	.	.	.	.	.	.	C	.	.	.	.	.	.	.	.	.	.	.	.	.	.	.	.	.	.	G	.	.	.	0	3	3	4	6	12	3	0	0	0	2	3	1	2	0	0	1
NAT2*5D	slow		.	.	.	.	.	.	.	C	.	.	.	.	.	.	.	.	.	.	.	.	.	.	.	.	.	.	.	.	.	.	0	0	0	0	0	1	0	0	0	0	0	0	0	0	0	0	0
NAT2*6A	slow		.	.	.	.	.	T	.	.	.	.	.	.	.	.	.	.	.	A	.	.	.	.	.	.	.	.	.	.	.	.	4	25	32	17	20	31	14	11	3	8	10	25	24	23	9	3	6
NAT2*6B	slow		.	.	.	.	.	.	.	.	.	.	.	.	.	.	.	.	.	A	.	.	.	.	.	.	.	.	.	.	.	.	0	0	0	0	0	0	0	0	0	0	0	0	0	0	0	0	0
NAT2*6C	slow		.	.	.	.	.	T	.	.	.	.	.	.	.	.	.	.	.	A	.	.	.	.	.	.	.	.	G	.	.	.	0	0	0	0	0	0	0	0	1	0	0	0	0	1	0	1	1
NAT2*7B	slow		.	.	.	.	.	T	.	.	.	.	.	.	.	.	.	.	.	.	.	.	.	.	.	.	.	.	.	.	.	A	0	13	0	1	0	6	0	0	0	1	0	2	2	2	0	0	1
NAT2*14A	slow		.	.	.	.	A	.	.	.	.	.	.	.	.	.	.	.	.	.	.	.	.	.	.	.	.	.	.	.	.	.	0	17	2	4	7	2	1	0	0	2	0	0	1	0	0	0	0
NAT2*14B	slow		.	.	.	.	A	T	.	.	.	.	.	.	.	.	.	.	.	.	.	.	.	.	.	.	.	.	.	.	.	.	0	3	3	5	3	16	5	3	2	2	0	5	1	2	1	3	2
NAT2*14D	slow		.	.	.	.	A	T	.	.	.	.	.	.	.	.	.	.	.	A	.	.	.	.	.	.	.	.	.	.	.	.	0	0	0	0	0	0	0	0	0	1	0	0	0	0	0	0	0
NAT2*14E	slow		.	.	.	.	A	.	.	.	.	.	.	.	.	.	.	.	.	.	.	.	.	.	.	.	.	.	G	.	.	.	0	0	0	0	0	0	0	0	0	0	0	0	0	0	0	0	0
NAT2*14G	slow		.	.	.	.	A	T	.	.	.	.	.	.	.	.	.	.	.	.	.	.	.	.	.	.	.	.	G	.	.	.	0	0	0	0	0	0	0	0	0	0	1	0	0	0	0	0	0
NAT2*5L	unknown		.	.	A	.	.	.	.	C	.	.	.	.	T	.	.	.	.	.	.	.	.	.	.	.	.	.	G	.	.	.	0	0	0	0	0	0	0	0	0	0	0	0	0	0	0	0	0
NAT2*5M	unknown		.	.	.	.	.	.	.	C	.	.	.	.	T	.	.	.	.	.	.	.	.	.	.	.	.	.	G	.	A	.	0	1	0	0	0	0	0	0	0	0	0	0	0	0	0	0	0
NAT2*5N	unknown		.	.	.	.	.	.	.	C	.	.	.	C	T	.	.	.	.	.	.	.	.	.	.	.	.	.	G	.	.	.	0	0	0	0	0	0	0	0	0	0	0	0	0	0	0	0	0
NAT2*5KA3	unknown		.	.	.	.	.	T	.	C	.	.	.	.	.	.	.	.	.	.	.	.	.	.	.	.	.	.	.	.	.	A	0	0	0	0	0	0	0	0	0	0	0	0	0	0	0	0	0
NAT2*5TA3	unknown		.	.	.	.	.	T	.	C	.	.	.	.	.	.	.	.	.	.	.	.	.	.	.	.	.	.	G	.	.	A	0	0	0	0	0	0	0	0	0	0	1	0	0	0	0	0	0
NAT2*5VA3	unknown		.	.	.	.	.	T	.	C	.	.	.	.	T	.	.	.	.	.	.	.	.	.	.	.	.	.	.	.	.	A	0	0	0	0	0	0	0	1	0	0	0	0	0	0	0	0	0
NAT2*5W3	unknown		.	.	.	.	.	.	.	C	.	C	.	.	T	.	.	.	.	.	.	.	.	.	.	.	.	.	G	.	.	.	0	0	0	0	0	0	0	0	0	0	0	0	0	0	0	0	0
NAT2*5X3	unknown		.	.	.	.	.	.	.	C	.	.	G	.	T	.	.	.	.	.	.	.	.	.	.	.	.	.	G	.	.	.	0	0	0	0	0	0	0	0	0	0	0	0	0	0	0	0	0
NAT2*5Y3	unknown		.	.	.	.	.	.	.	C	.	.	.	.	T	.	.	.	.	.	.	C	.	.	.	.	.	.	G	.	.	.	0	0	0	0	0	0	0	0	0	0	0	0	0	0	0	0	0
NAT2*5Z3	unknown		.	.	.	.	A	.	.	C	.	.	.	.	T	.	.	.	.	.	.	.	.	.	.	.	.	.	.	.	.	.	0	0	0	0	0	0	0	0	0	0	0	0	0	0	0	0	0
NAT2*6F	unknown		.	.	.	.	.	.	.	.	.	.	.	.	.	.	.	.	.	A	.	.	.	.	.	.	.	.	G	.	.	.	0	0	0	1	0	0	0	0	0	0	0	0	0	0	0	0	0
NAT2*6G	unknown		.	.	.	.	.	T	.	.	.	.	.	.	.	G	.	.	.	A	.	.	.	.	.	.	.	.	.	.	.	.	0	0	0	0	0	0	0	0	0	0	0	0	0	0	0	0	0
NAT2*6H	unknown		.	.	.	.	.	T	.	.	.	.	.	.	.	.	.	.	.	A	.	.	.	.	.	.	.	G	.	.	.	.	0	0	0	0	0	0	0	0	0	0	0	0	0	0	0	0	0
NAT2*6J	unknown		.	.	.	.	.	T	.	.	.	.	.	.	.	.	.	.	.	A	.	.	.	.	.	.	.	.	.	.	.	A	0	1	0	0	0	0	0	0	0	0	0	0	0	0	0	0	0
NAT2*6K	unknown		.	.	.	.	.	T	.	.	.	.	.	.	.	.	.	.	.	A	.	.	.	T	.	.	.	.	.	.	.	.	0	2	0	0	0	0	0	0	0	0	0	0	0	0	0	0	0
NAT2*6L	unknown		.	.	.	.	.	T	.	.	T	.	.	.	.	.	.	.	.	A	.	.	.	.	.	.	.	.	.	.	.	.	0	5	0	0	0	0	0	0	0	0	0	0	0	0	0	0	0
NAT2*6O	unknown		.	.	.	.	.	T	.	.	.	.	.	.	.	.	.	.	.	A	.	.	.	.	.	.	.	.	.	.	A	.	0	0	0	0	0	7	6	0	1	2	1	1	1	0	0	0	0
NAT2*6P	unknown		.	.	.	.	.	.	.	.	.	.	G	.	.	.	.	.	.	A	.	.	.	.	.	.	.	.	.	.	.	.	0	0	0	0	0	1	1	0	0	0	0	0	0	0	0	0	0
NAT2*6Q	unknown		.	.	.	.	.	T	T	.	.	.	.	.	.	.	.	.	.	A	.	.	.	.	.	.	.	.	.	.	.	.	0	0	0	0	0	0	0	0	0	0	0	0	0	0	0	0	0
NAT2*6U3	unknown		.	.	.	.	.	T	.	.	.	.	.	.	.	.	.	T	.	A	.	.	.	.	.	.	.	.	.	.	.	.	0	0	0	0	0	1	0	0	0	0	0	0	0	0	0	0	0
NAT2*6V3	unknown		.	.	.	.	.	.	.	.	.	.	G	.	.	.	.	.	.	A	.	.	.	.	.	.	.	.	.	.	A	.	0	0	0	0	0	0	0	1	0	0	0	0	0	0	0	0	0
NAT2*7C	unknown		.	.	.	.	.	T	.	.	.	.	.	.	.	.	.	.	.	.	.	.	.	.	.	.	.	.	G	.	.	A	0	0	0	0	0	0	0	0	0	0	0	0	0	0	0	0	0
NAT2*12E	unknown		.	.	.	.	.	T	.	.	.	.	.	.	.	.	T	.	.	.	.	.	.	.	.	.	.	.	G	.	.	.	0	0	0	0	0	2	0	0	0	0	0	0	0	0	0	0	0
NAT2*12F	unknown		.	.	.	.	.	.	.	.	.	.	.	.	.	.	.	.	.	.	.	C	.	.	.	.	.	.	G	.	.	.	0	0	0	0	0	0	0	0	0	0	0	0	0	0	0	0	0
NAT2*12G	unknown		.	.	.	.	.	.	.	.	.	.	.	.	.	.	.	.	.	.	T	.	.	.	.	.	.	.	G	.	.	.	0	1	0	0	0	2	1	0	0	0	0	0	0	0	0	0	0
NAT2*12H	unknown		.	.	.	.	.	.	.	.	.	.	G	.	.	.	.	.	.	.	.	.	.	.	.	.	.	.	G	.	.	.	0	4	0	0	2	2	1	0	1	0	0	7	4	1	0	0	1
NAT2*12L	unknown		.	.	.	.	.	.	.	.	.	.	.	.	.	.	.	.	.	.	.	.	.	.	.	G	.	.	G	.	.	.	0	0	0	0	0	0	0	0	0	0	0	0	0	0	0	0	0
NAT2*12N3	unknown		.	.	.	T	.	.	.	.	.	.	.	.	.	.	.	.	.	.	.	.	.	.	.	.	.	.	G	.	.	.	0	0	0	1	0	0	0	0	0	0	0	0	0	0	0	0	0
NAT2*12O3	unknown		.	C	.	.	.	.	.	.	.	.	.	.	.	.	.	.	.	.	T	.	.	.	.	.	.	.	G	.	.	.	0	0	0	0	0	0	0	0	0	0	0	0	0	0	0	0	0
NAT2*12P3	unknown		.	.	.	.	.	.	.	.	.	.	.	C	T	.	.	.	.	.	.	.	.	.	.	.	.	.	G	.	.	.	0	0	0	0	0	1	0	0	0	0	0	0	0	0	0	0	0
NAT2*13B	unknown		.	.	.	.	.	T	.	.	.	.	.	.	.	.	T	.	.	.	.	.	.	.	.	.	.	.	.	.	.	.	0	0	0	0	0	0	0	0	0	0	0	0	0	0	0	0	0
NAT2*13D3	unknown		.	.	.	.	.	T	.	.	.	.	.	.	.	.	.	.	.	.	.	.	.	.	.	.	.	G	.	.	.	.	0	0	0	0	0	0	0	0	0	0	0	0	0	1	0	0	0
NAT2*13E3	unknown		.	.	.	.	.	T	.	.	.	.	.	.	.	.	.	.	.	.	.	.	.	.	T	.	.	.	.	.	.	.	0	0	0	0	0	0	0	0	0	0	0	0	0	0	0	0	0
NAT2*13F3	unknown		.	.	.	.	.	T	.	.	.	.	.	.	.	.	.	.	.	.	.	.	.	.	.	.	.	.	.	.	A	.	0	0	0	0	0	0	0	0	0	0	1	0	0	0	0	0	0
NAT2*13G3	unknown		.	.	.	.	.	T	.	.	.	.	.	C	.	.	.	.	.	.	.	.	.	.	.	.	.	.	.	.	.	.	0	0	0	0	0	0	0	0	0	0	0	0	0	0	0	0	0
NAT2*14H	unknown		.	.	.	.	A	T	.	.	.	.	.	.	.	.	.	.	.	.	.	.	.	.	.	.	T	.	.	.	.	.	0	0	0	0	0	1	2	0	0	0	0	0	0	0	0	0	0
NAT2*14J	unknown		.	.	.	.	A	T	.	.	.	.	.	.	.	.	.	.	.	.	.	.	A	.	.	.	.	.	.	.	.	.	0	0	0	0	0	0	0	0	0	0	0	0	0	0	0	0	0
NAT2*14K3	unknown		.	.	.	.	A	T	.	.	.	.	.	.	.	.	.	.	.	.	.	.	.	.	.	.	.	.	.	.	A	.	0	0	0	1	0	0	0	0	0	0	0	0	0	0	0	0	0
NAT2*14L3	unknown		G	.	.	.	A	T	.	.	.	.	.	.	.	.	.	.	.	.	.	.	.	.	.	.	.	.	.	.	.	.	0	0	0	0	0	1	0	0	0	0	0	0	0	0	0	0	0
NAT2*22	unknown		.	.	.	.	.	.	.	.	.	.	.	.	.	.	.	.	.	.	T	.	.	.	.	.	.	.	.	.	.	.	0	0	0	0	0	0	0	0	1	0	0	0	0	0	0	0	1
NAT2*23	unknown		.	.	A	.	.	.	.	.	.	.	.	.	.	.	.	.	.	.	.	.	.	.	.	.	.	.	.	.	.	.	0	0	0	0	0	0	0	0	0	0	0	0	0	0	0	0	0
NAT2*24	unknown		.	.	.	.	.	.	.	.	.	.	G	.	.	.	.	.	.	.	.	.	.	.	.	.	.	.	.	.	.	.	0	0	0	0	0	0	0	0	1	0	0	0	0	0	0	0	0
NAT2*263	unknown		.	.	.	.	.	.	.	.	.	.	.	.	.	.	.	.	.	.	.	.	.	.	.	.	.	.	.	C	.	.	0	0	0	0	0	0	0	0	0	0	0	0	0	0	0	0	0
NAT2*273	unknown		.	.	.	.	.	.	.	.	.	.	.	.	.	.	.	.	T	.	.	.	.	.	.	.	.	.	.	.	.	.	0	0	0	0	0	0	0	0	0	0	0	0	0	0	0	0	0
1 Population codes as in Table 1.
2 Reported activity in the official NAT2 gene nomenclature (nat.mbg.duth.gr).
3 New haplotypes described in this study: haplotypes names were attributed by the official NAT2 gene nomenclature committee.
4 Reported as novel SNP by Matimba et al. 2009.
5 An rs (rs375746304) is reported at this same position as C589A (R197R) in Ensembl.
6 SNP identified as novel from the 1000 Genomes Project Consortium, 2012.
7 SNP identified as novel in the Sahelian samples of this study.
[truncated: 23 more columns]
