# Supplementary material for: Variation in NAT2 acetylation phenotypes is associated with differences in food-producing subsistence modes and ecoregions in Africa
Source: BMC Evol Biol. 2015 Dec 1;15:263. doi: 10.1186/s12862-015-0543-6 (PMC4665893; doi:10.1186/s12862-015-0543-6)
Supplement: Additional file 5: Table S2. — Diversity of the NAT2 870 bp coding-exon in the 39 African populations included in this study. (XLSX 16 kb) [file 12862_2015_543_MOESM5_ESM.xlsx]

## Sheet: Table S2
Table S2. Diversity of the NAT2 870 bp coding-exon in the 39 African populations included in this study.
Significant P-values in tests (Hardy-Weinberg equilibrium or tests of selective neutrality), before correction for multiple testing, are shown in bold.
No result remained significant after Benjamini and Hochberg FDR correction for multiple testing.
		NAT2 coding region (870 bp)
Population1		2N2	k2	S2	h2	π (x10-3)2	P-value HW test3	P-value EW test4	Tajima's D	P-value D5	Fu's Fs	P-value Fs6
Egyptians	EGY	20	4	5	0.647368	2.638	0.00196	0.4031	1.92227	0.9747	2.22222	0.8735
Mandenka	MAN	194	16	12	0.836975	2.969	0.49806	0.3961	0.628435	0.7737	-2.178	0.2661
Fulani Banfora	FBAN	98	8	6	0.723333	2.907	0.15853	0.4134	2.6466	0.9945	1.47042	0.7563
Fulani Tindangou	FTIN	100	13	9	0.746667	2.87	0.20651	0.8327	1.08858	0.8759	-1.73999	0.2765
Fulani Ader	FADE	96	8	7	0.732675	2.888	0.3911	0.3752	1.99094	0.9739	1.41023	0.7591
Yoruba in Ibadan	YRI	176	19	15	0.889416	2.806	0.21105	0.1786	-0.167806	0.5009	-4.95537	0.0679
Yoruba Bantus	YOR	62	13	10	0.86991	2.765	0.74822	0.2835	0.357294	0.6804	-2.99581	0.1116
Yoruba	YRB	36	8	9	0.811111	2.609	0.95343	0.3045	0.136889	0.6151	-0.520554	0.4335
Yoruba CEPH	YO	24	11	9	0.905797	2.415	0.0317	0.3785	-0.419747	0.3796	-4.8828	0.0032
Ibo	IBO	38	11	8	0.823613	3.144	0.99634	0.7239	1.25878	0.9018	-2.01772	0.1875
Hausa	HAU	34	10	8	0.816399	2.789	0.92671	0.7	0.70852	0.7853	-1.98482	0.1776
Kanembu	KANE	98	11	9	0.752367	3.042	0.63962	0.6501	1.29256	0.9048	-0.278619	0.5123
Daza	DAZ	82	11	9	0.777778	2.914	0.88973	0.597	1.03446	0.8715	-0.752984	0.4322
Fulani Bongor	FBON	100	12	9	0.709293	2.828	0.91701	0.8564	1.03695	0.8685	-1.17389	0.3637
Fulani	FU	26	5	6	0.646154	3.013	0.30778	0.5903	1.97509	0.9802	1.99449	0.8398
Kanuri	KN	24	7	6	0.851449	2.515	0.0936	0.0681	1.09489	0.8669	-0.566608	0.3912
Mada	MD	28	9	9	0.748677	3.172	0.57243	0.9063	0.609566	0.7693	-1.13812	0.2981
Ngumba Bantus	NGU	32	9	8	0.879032	2.943	0.94761	0.0572	0.864911	0.8273	-1.10412	0.3197
Lemande	LM	28	11	9	0.886243	3.305	0.92175	0.4215	0.768479	0.8078	-2.70328	0.0883
Bakola Pygmy	PYG	52	9	9	0.804676	2.25	0.77092	0.3388	-0.047307	0.5344	-1.1815	0.3098
Bedzan Pygmy	BEZ	64	10	8	0.782242	2.493	0.4945	0.5456	0.735747	0.7993	-1.15665	0.3531
Baka Pygmy Cameroon	BAKC	62	12	11	0.846113	2.82	0.55907	0.3733	0.1329	0.6112	-2.11272	0.1995
Baka Pygmy Gabon	BAKG	32	9	9	0.860887	2.774	0.41944	0.1808	0.244699	0.6446	-1.3196	0.271
Akele Bantus Gabon	GAB	52	12	9	0.856712	2.954	0.99867	0.4048	0.807108	0.8141	-2.29918	0.1708
Biaka Pygmy	BIA	48	8	8	0.72695	2.178	0.98519	0.6423	0.140169	0.6129	-0.673126	0.4102
Mbuti Pygmy	MBU	48	6	6	0.79078	2.72	0.40417	0.0463	1.9257	0.9713	1.70381	0.806
Dinka	DN	26	8	9	0.769231	3.187	0.68631	0.7554	0.563804	0.7529	-0.487923	0.4254
Luhya in Webuye	LWK	194	18	13	0.822766	3.106	0.35271	0.6694	0.532475	0.7515	-3.14995	0.1762
Maasai	MAS	24	7	7	0.73913	3.082	0.44902	0.7305	1.34496	0.9099	0.056217	0.5403
Luo	LUO	28	13	12	0.886243	3.342	0.9397	0.8134	-0.18933	0.4748	-4.77125	0.0125
Somali	SOM	40	6	7	0.678205	2.949	0.63215	0.5306	1.54743	0.9402	1.70756	0.8011
Turu	TR	30	12	10	0.85977	3.044	0.9333	0.8167	0.155678	0.6144	-3.86327	0.0304
Hadza	HZ	28	7	7	0.65873	2.281	0.25303	0.872	0.309536	0.6545	-0.590698	0.3965
Sandawe	SW	36	9	8	0.804762	2.833	0.31891	0.5539	0.81006	0.8157	-0.995779	0.3383
Burunge	BG	34	10	10	0.83066	3.309	0.28848	0.6038	0.545874	0.7517	-1.30319	0.2897
Chagga Bantus	CHA	64	11	10	0.746032	3.011	0.48579	0.8059	0.653597	0.7818	-1.0548	0.3713
Maasai	MS	28	10	8	0.820106	3.15	0.36734	0.8082	1.02879	0.8667	-2.0005	0.1613
San	SAN	76	14	10	0.871579	2.677	0.58249	0.2804	0.377221	0.7034	-3.47814	0.0901
African Americans in SW US	ASW	122	15	13	0.85693	2.983	0.78796	0.3114	0.192735	0.6319	-2.44568	0.2073
1 Population codes as in Table 1.
2 2N: number of chromosomes; k : number of haplotypes; S: number of segregating sites; h: gene diversity (expected heterozygosity), p: nucleotide diversity x 10-3.
3 P-values associated with the test for departure from Hardy-Weinberg equilibrium.
4 P-value associated with Ewens-Watterson homozygosity test .
5 P-value associated with Tajima's D test for selective neutrality.
6 P-value associated with Fu's Fs test for selective neutrality.
