# Supplementary material for: Variation in NAT2 acetylation phenotypes is associated with differences in food-producing subsistence modes and ecoregions in Africa
Source: BMC Evol Biol. 2015 Dec 1;15:263. doi: 10.1186/s12862-015-0543-6 (PMC4665893; doi:10.1186/s12862-015-0543-6)
Supplement: Additional file 13: Table S3. — Predicted frequency of slow acetylators per population, with 95% non-parametric (bootstrap) confidence interval. (XLSX 12 kb) [file 12862_2015_543_MOESM13_ESM.xlsx]

## Sheet: Table S3
Table S3. Predicted frequency of slow acetylators per population, with 95% non-parametric (bootstrap) confidence interval.
			Predicted slow acetylation frequency	95% confidence interval
Population1		2N2		Lower bound	Upper bound
Egyptians	EGY	20	0.7	0.4	1
Mandenka	MAN	194	0.391753	0.299	0.495
Fulani Banfora	FBAN	98	0.653061	0.51	0.776
Fulani Tindangou	FTIN	100	0.58	0.44	0.72
Fulani Ader	FADE	96	0.708333	0.583	0.833
Yoruba in Ibadan	YRI	176	0.295455	0.205	0.398
Yoruba Bantus	YOR	62	0.258064	0.097	0.419
Yoruba	YRB	36	0.222222	0.0555556	0.444444
Yoruba CEPH	YO	24	0.0833333	0	0.25
Ibo	IBO	38	0.473684	0.263158	0.684211
Hausa	HAU	34	0.352941	0.117647	0.588235
Kanembu	KANE	98	0.673469	0.55102	0.795918
Daza	DAZ	82	0.512195	0.365854	0.658537
Fulani Bongor	FBON	100	0.64	0.5	0.76
Fulani	FU	26	0.769231	0.538462	1
Kanuri	KN	24	0.25	0	0.5
Mada	MD	28	0.714286	0.5	0.928571
Ngumba Bantus	NGU	32	0.3125	0.125	0.5625
Lemande	LM	28	0.285714	0.0714286	0.5
Bakola Pygmy	PYG	52	0.115385	0	0.230769
Bedzan Pygmy	BEZ	64	0.062	0	0.15625
Baka Pygmy Cameroon	BAKC	62	0.193548	0.0645161	0.354839
Baka Pygmy Gabon	BAKG	32	0.125	0	0.3125
Akele Bantus Gabon	GAB	52	0.384615	0.192308	0.576923
Biaka Pygmy	BIA	48	0.125	0	0.25
Mbuti Pygmy	MBU	48	0.458333	0.25	0.666667
Dinka	DN	26	0.538462	0.230769	0.769231
Luhya in Webuye	LWK	194	0.474227	0.381443	0.56701
Maasai	MAS	24	0.75	0.5	1
Luo	LUO	28	0.285714	0.0714286	0.5
Somali	SOM	40	0.7	0.5	0.9
Turu	TR	30	0.4	0.133333	0.666667
Hadza	HZ	28	0.571429	0.285714	0.857143
Sandawe	SW	36	0.388889	0.166667	0.611111
Burunge	BG	34	0.588235	0.352941	0.823529
Chagga Bantus	CHA	64	0.4375	0.28125	0.625
Maasai	MS	28	0.642857	0.357143	0.857143
San	SAN	76	0.131579	0.0263158	0.236842
African Americans in SW US	ASW	122	0.409836	0.278689	0.540984
1 Population codes as in Table 1.
2 2N: number of chromosomes.
