# Supplementary material for: Variation in NAT2 acetylation phenotypes is associated with differences in food-producing subsistence modes and ecoregions in Africa
Source: BMC Evol Biol. 2015 Dec 1;15:263. doi: 10.1186/s12862-015-0543-6 (PMC4665893; doi:10.1186/s12862-015-0543-6)
Supplement: Additional file 14: Table S4. — Pairwise Wilcoxon rank sum tests of differences in predicted frequency of NAT2 slow acetylation among subsistence modes. (XLSX 11 kb) [file 12862_2015_543_MOESM14_ESM.xlsx]

## Sheet: Table S4
Table S4. Pairwise Wilcoxon rank sum tests of differences in predicted frequency of NAT2 slow acetylation among subsistence modes.
Two datasets of population samples classified by subsistence mode were tested: (1) the AFR dataset of 38 African population samples, and (2) a dataset of 19 African population samples of size >= 20 individuals.
The tables report the P-values of the Wilcoxon tests: in black font, unadjusted; in blue font, adjusted for multiple testing (Bonferroni correction).
(1) Thirty-eight African population samples, classified by subsistence mode
Unadjusted P-values		Agricultural	Agro-pastoralist	Pastoralist	Hunter-gatherer
	Agricultural	-
	Agro-pastoralist	0.39216	-
	Pastoralist	0.00615	0.30769	-
	Hunter-gatherer	0.05784	0.12465	0.00083	-
Adjusted P-values		Agricultural	Agro-pastoralist	Pastoralist	Hunter-gatherer
	Agricultural	-
	Agro-pastoralist	1	-
	Pastoralist	0.037	1	-
	Hunter-gatherer	0.347	0.748	0.005	-
(2) Nineteen African population samples of size >= 20, classified by subsistence mode
Unadjusted P-values		Agricultural	Pastoralist	Hunter-gatherer
	Agricultural	-
	Pastoralist	0.014	-
	Hunter-gatherer	0.0221	0.0022	-
Adjusted P-values		Agricultural	Pastoralist	Hunter-gatherer
	Agricultural	-
	Pastoralist	0.042	-
	Hunter-gatherer	0.0664	0.0065	-
