# Supplementary material for: Variation in NAT2 acetylation phenotypes is associated with differences in food-producing subsistence modes and ecoregions in Africa
Source: BMC Evol Biol. 2015 Dec 1;15:263. doi: 10.1186/s12862-015-0543-6 (PMC4665893; doi:10.1186/s12862-015-0543-6)
Supplement: Additional file 15: Table S5. — Single factor and multiple factors ANOVAs of differences in predicted frequency of NAT2 slow acetylation, and Tukey’s HSD tests for multiple comparisons of means. (XLSX 16 kb) [file 12862_2015_543_MOESM15_ESM.xlsx]

## Sheet: Table S5
Table S5. Single factor and multiple factors ANOVAs of differences in predicted frequency of NAT2 slow acetylation, and Tukey's HSD tests for multiple comparisons of means.
Two datasets of population samples classified by subsistence mode were tested: (1) the AFR dataset of 38 African population samples, and (2) a dataset of 19 African population samples of size >= 20 individuals.
Null hypotheses of normality and homoscedasticity (tested with the Shapiro-Wilk and Bartlett's tests, respectively) were conserved in all ANOVAs tested (not shown).
P-values in ANOVAs reported in black font, unadjusted; in blue font, adjusted for multiple testing (Bonferroni correction).
(1) Thirty-eight African population samples
ANOVA factor (categories grouping)	Number of populations	Number of groups	ANOVA F statistic	P-value	Adjusted P-value
Geo*	37*	3	1.088	0.348	1
Lang	38	4	2.769	0.0566	0.2264
Subsist	38	4	8.666	0.000208	0.00084
Clim	38	4	19.49	8.85e-05	0.00036
ANOVA model	Factors	Degrees of freedom	Sum of squares	Mean squares	ANOVA F statistic	P-value	Adjusted P-value
Subsist	Subsist	3	0.7308	0.2436	9.557	0.000118	0.00048
	Clim after effect of Subsist	1	0.1369	0.13693	5.372	0.027018	0.10808
	Interaction Subsist x Clim	1	0.0031	0.00312	0.122	0.728889	1
	Residuals	32	0.8157	0.02549
Clim	Clim	1	0.5923	0.5923	23.236	3.35e-05	0.00012
	Subsist after effect of Clim	3	0.2754	0.0918	3.602	0.0239	0.0956
	Interaction Clim x Subsist	1	0.0031	0.0031	0.122	0.7289	1
	Residuals	32	0.8157	0.0255
Tukey's t for multiple comparisons	Comparisons	Difference in observed means	Adjusted P-value
Subsist	Agricultural vs. Hunter-gatherer	0.153064	0.119062
	Agro-pastoralist vs. Hunter-gatherer	0.252822	0.19993
	Pastoralist vs. Hunter-gatherer	0.375054	5.86e-05
	Agro-pastoralist vs. Agricultural	0.0997574	0.83834
	Pastoralist vs. Agricultural	0.22199	0.0063516
	Pastoralist vs. Agro-pastoralist	0.122233	0.752753
Clim	Living in dry savanna biome vs. Living outside	0.255418	3.35e-05
(2) Nineteen African population samples of size >= 20
ANOVA factor (categories grouping)	Number of populations	Number of groups	ANOVA F statistic	P-value	Adjusted P-value
Geo	19	3	0.646	0.537	1
Lang**	17**	2	1.682	0.214	0.856
Subsist	19	3	20.37	3.99e-05	0.00016
Clim	19	2	16.33	0.000849	0.0034
ANOVA model	Factors	Degrees of freedom	Sum of squares	Mean squares	ANOVA F statistic	P-value	Adjusted P-value
Subsist	Subsist	2	0.6106	0.30531	23.702	3.2e-05	0.00012
	Clim after effect of Subsist	1	0.027	0.02697	2.094	0.17	0.68
	Interaction Subsist x Clim	1	0.0325	0.03246	2.52	0.135	0.54
	Residuals	14	0.1803	0.01288
Clim	Clim	1	0.4166	0.4166	32.343	5.61e-05	0.00024
	Subsist after effect of Clim	2	0.221	0.1105	8.577	0.0037	0.0148
	Interaction Clim x Subsist	1	0.0325	0.0325	2.52	0.1348	0.5392
	Residuals	14	0.1803	0.0129
Tukey's t for multiple comparisons	Comparisons	Difference in observed means	Adjusted P-value
Subsist	Agricultural vs. Hunter-gatherer	0.235262	0.0059846
	Pastoralist vs. Hunter-gatherer	0.451	2.11e-05
	Pastoralist vs. Agricultural	0.215738	0.010896
Clim	Living in dry savanna biome vs. Living outside	0.29992	5.61e-05
* : Only three geographical regions are considered here (Western, Central and Eastern, Table 1) because the fourth region (Northern) is represented by one population sample only (EGY).
** : Only two linguistic families are considered here (Niger-Congo and Nilo-Saharan, Table 1) because the third (Afro-Asiatic) and fourth (Khoisan) are represented by one population sample only (SOM and SAN, respectively).
